# Supplementary material for: First-line Nivolumab plus FOLFOXIRI/Bevacizumab in advanced RAS/BRAF-mutated colorectal cancer: efficacy, safety and biomarker discovery from the phase II NIVACOR trial
Source: Nat Commun. 2026 Mar 25;17:4478. doi: 10.1038/s41467-026-70620-y (PMC13187018; doi:10.1038/s41467-026-70620-y)
Supplement: Supplementary file 5 — Supplementary Dataset 1 [file 41467_2026_70620_MOESM5_ESM.xlsx]

## Sheet: Patients
ID	Age (range)	Sex	RAS/BRAF mut Status	MSI status	Ecog	Primary Tumor Site	N of metastasis	Liver	Lung	Peritoneum	Lymphnodes	N cycles	Best Response	PFS (days)
Pat#1	41-50	F	RAS mut	MSI	0	SX	1			Y		1	RP	433
Pat#2	51-60	F	RAS mut	MSS	0	DX	1			Y		17	RC	371
Pat#3	51-60	F	RAS mut	MSS	0	DX	1		Y			36	RC	725
Pat#4	61-70	F	RAS mut	MSS	0	SX	2		Y			34	RP	464
Pat#5	61-70	M	RAS mut	MSS	0	DX	1			Y		5	RP	551
Pat#6	61-70	M	RAS mut	MSS	0	SX	2	Y	Y			16	RP	179
Pat#7	51-60	F	RAS mut	MSS	0	SX	1	Y				8	RC	730
Pat#8	51-60	M	RAS mut	MSS	0	DX	1	Y				14	RP	324
Pat#9	51-60	F	RAS mut	MSS	0	DX	3	Y		Y	Y	12	RP	730
Pat#10	51-60	F	RAS mut	MSS	0	DX	3	Y	Y		Y	12	RP	265
Pat#11	41-50	F	RAS mut	MSS	1	DX	3	Y		Y		10	RP	217
Pat#12	51-60	F	RAS mut	MSS	0	SX	3	Y			Y	1	NA	306
Pat#13	61-70	F	RAS mut	MSS	0	SX	1	Y				10	RP	730
Pat#14	41-50	M	RAS mut	MSS	0	SX	3	Y		Y	Y	11	RP	296
Pat#15	41-50	M	BRAF mut	MSS	0	DX	3	Y			Y	16	RC	730
Pat#16	41-50	F	RAS mut	MSS	0	DX	1	Y				16	RP	519
Pat#17	51-60	M	RAS mut	MSS	0	DX	1	Y				12	RP	229
Pat#18	41-50	M	RAS mut	MSS	0	SX	1	Y				8	RP	730
Pat#19	61-70	F	RAS mut	MSS	0	DX	1	Y				8	RP	186
Pat#20	51-60	M	RAS mut	MSS	0	SX	2	Y	Y			27	RP	417
Pat#21	51-60	M	RAS mut	MSS	0	DX	1	Y				13	RP	192
Pat#22	61-70	M	RAS mut	MSS	0	DX	2	Y		Y		8	SD	157
Pat#23	61-70	F	RAS mut	MSS	0	DX	1	Y				19	RP	290
Pat#24	61-70	F	RAS mut	MSS	0	DX	1			Y		8	RC	302
Pat#25	31-40	F	RAS mut	MSS	0	DX	2			Y		13	RP	730
Pat#26	41-50	M	RAS mut	MSS	0	DX	1	Y				5	RP	447
Pat#27	51-60	F	RAS mut	MSS	0	DX	2	Y		Y		11	SD	164
Pat#28	61-70	M	RAS mut	MSS	0	SX	1					10	SD	268
Pat#29	61-70	M	RAS mut	MSS	1	SX	3		Y	Y		8	SD	284
Pat#30	61-70	F	RAS mut	MSS	1	SX	3		Y	Y	Y	5	RP	69
Pat#31	41-50	M	RAS mut	MSI	0	DX	1					4	SD	730
Pat#32	61-70	M	RAS mut	MSS	0	SX	1			Y		16	RP	229
Pat#33	31-40	M	RAS mut	MSI	0	SX	3	Y			Y	46	RP	730
Pat#34	51-60	M	RAS mut	MSS	1	DX	3	Y			Y	16	RP	274
Pat#35	51-60	F	RAS mut	MSS	0	SX	3	Y			Y	16	SD	392
Pat#36	71-80	M	BRAF mut	MSI	1	DX	3	Y	Y		Y	46	RC	730
Pat#37	31-40	M	RAS mut	MSS	0	SX	2	Y			Y	4	SD	183
Pat#38	61-70	F	BRAF mut	MSS	0	DX	5	Y	Y	Y	Y	15	RP	235
Pat#39	61-70	M	RAS mut	MSS	0	SX	3	Y			Y	43	RP	730
Pat#40	61-70	M	RAS mut	MSS	0	DX	2			Y	Y	44	RP	730
Pat#41	31-40	F	RAS mut	MSS	0	SX	3	Y	Y		Y	18	RP	316
Pat#42	61-70	M	BRAF mut	MSS	0	DX	1				Y	36	SD	730
Pat#43	41-50	M	RAS mut	MSS	0	SX	2			Y	Y	46	SD	730
Pat#44	31-40	M	RAS mut	MSS	1	SX	1	Y				2	NA	65
Pat#45	71-80	F	BRAF mut	MSI	0	DX	2	Y			Y	25	SD	730
Pat#46	71-80	F	RAS mut	MSS	0	DX	3	Y			Y	6	RP	149
Pat#47	61-70	M	RAS mut	MSS	0	SX	1					12	RP	191
Pat#48	51-60	F	RAS mut	MSS	1	DX	1			Y		11	SD	168
Pat#49	61-70	F	BRAF mut	MSS	0	SX	1	Y				15	RP	240
Pat#50	71-80	F	BRAF mut	MSI	1	DX	1			Y		46	RP	730
Pat#51	31-40	M	RAS mut	MSS	0	DX	1			Y		11	RP	179
Pat#52	41-50	F	RAS mut	MSS	1	DX	1	Y				8	RP	468
Pat#53	71-80	M	BRAF mut	MSI	0	SX	1	Y				14	RP	244
Pat#54	51-60	F	RAS mut	MSS	0	DX	1	Y				10	RP	180
Pat#55	51-60	F	RAS mut	MSS	1	DX	1	Y				10	SD	168
Pat#56	51-60	F	RAS mut	MSS	0	SX	1			Y		17	RP	294
Pat#57	41-50	M	RAS mut	MSS	0	SX	3	Y			Y	16	RP	239
Pat#58	61-70	M	RAS mut	MSS	0	SX	1	Y				8	RP	223
Pat#59	61-70	M	BRAF mut	MSI	0	DX	1				Y	46	RP	730
Pat#60	61-70	M	RAS mut	MSS	0	SX	3	Y		Y		36	RP	730
Pat#61	51-60	M	RAS mut	MSI	0	DX	1				Y	46	SD	730
Pat#62	61-70	M	RAS mut	MSS	0	SX	1	Y				20	RP	442
Pat#63	51-60	F	RAS mut	MSS	1	DX	1			Y		7	SD	150
Pat#64	61-70	M	RAS mut	MSS	0	SX	1		Y			35	RC	516
Pat#65	61-70	M	BRAF mut	MSS	0	DX	2				Y	19	RP	308
Pat#66	51-60	F	RAS mut	MSS	1	DX	2		Y			12	RP	178
Pat#67	41-50	F	RAS mut	MSS	1	DX	1					8	RP	320
Pat#68	61-70	F	RAS mut	MSS	0	SX	2			Y		7	RP	258
Pat#69	51-60	F	BRAF mut	MSI	1	DX	1				Y	36	RP	730
Pat#70	61-70	F	RAS mut	MSS	0	DX	1					18	RP	287
Pat#71	61-70	M	RAS mut	MSS	0	DX	1		Y			15	RP	249
Pat#72	61-70	M	RAS mut	MSS	0	SX	2	Y			Y	16	RP	430
Pat#73	61-70	F	RAS mut	MSS	0	SX	2			Y	Y	12	SD	203
